# Supplementary material for: In Situ Modification of Multi-Walled Carbon Nanotubes with Polythiophene-Based Conjugated Polymer for Information Storage
Source: Materials (Basel). 2023 Jan 18;16(3):908. doi: 10.3390/ma16030908 (PMC9918207; doi:10.3390/ma16030908)
Supplement: Supplementary file 1 [file materials-16-00908-s001.zip]

Archive with 1 entries (1 files):
- materials-2069967-supplementary.pdf
